# Supplementary material for: Left-right cortical interactions drive intracellular pattern formation in the ciliate Tetrahymena
Source: PLoS Genet. 2025 Jun 2;21(6):e1011735. doi: 10.1371/journal.pgen.1011735 (PMC12151471; doi:10.1371/journal.pgen.1011735)
Supplement: S1 Data — (XLSX) [file pgen.1011735.s007.xlsx]

## Sheet: Figure2
					CU428		hpo1-3		hpo1 KO
					30°C	38°C	30°C	38°C	30°C	38°C
			#of op/position of op	1	1/0	1/0	2/-1,0	3/-3,-2,-1	1/0	2/1,2
				2	1/0	1/0	1/0	1/-3	5/-2,-1,0,1,2	4/-2,-1,0,1
				3	1/0	1/0	1/-1	1/-2	5/-2,-1,0,1,2	3/-1,0,1
				4	1/0	1/0	2/-2,-1	2/-4,-3	5/-3,-2,-1,0,1	1/0
				5	1/0	1/0	2/-1,0	3/-3,-2,-1	3/-1,0,1	2/0,1
				6	1/0	1/0	1/-1	2/-1,0	3/-3,-2,-1	2/-2,-1
				7	1/0	1/0	1/-1	1/-2	4/-2,-1,0,1	2/0,1
				8	1/0	1/0	2/-2,-1	1/-2	1/0	2/-1,0
				9	1/0	1/-1	2/-1,0	2/-3,-2	2/-1,0	2/0,1
				10	1/0	1/0	1/-1	1/-2	4/-3,-2,-1,0	3/-1,0,1
				11	1/0	1/0	1/0	2/-4,-3	4/-2,-1,0,1	3/0,1,2
				12	1/0	1/0	2/-1,0	1/-2	3/0,1,2	3/-1,0,1
				13		1/0	1/-1	2/-4,-3	5/-3,-2,-1,0,1	4/0,1,2,3
				14		1/0	1/-1	2/1,2	2/-1,0	1/0
				15		1/0	1/-1	1/-2	3/-1,0,1	4/-1,0,1,2
				16		1/0	2/-1,0		2/0,1	1/0
				17		1/0	2/-3,-2		3/-1,0,1	2/-1,0
				18		1/0	1/-3			3/0,1,2
				19		1/0				3/-2,-1,0
				20		1/0				3/0,1,2
				21						2/-1,0
				22						5/0,1,2,3,4

## Sheet: Figure4
Distance_(pixels)	Gray_Value	Gray_Value
0	67.0583	159.631
1	61.2385	124.015
2	36.5362	67.106
3	22.5989	35.021
4	32.2538	23.314
5	47.4829	34.074
6	37.9373	54.389
7	51.2718	97.636
8	44.0664	108.281
9	42.0132	100.437
10	29.7402	66.438
11	23.0867	35.356
12	21.1189	19.765
13	20.3641	19.416
14	30.6063	27.75
15	35.0876	37.091
16	41.6462	56.89
17	46.9731	95.826
18	41.1252	139.223
19	47.8013	147.744
20	59.913	93.846
21	57.781	70.951
22	45.592	60.866
23	35.3723	43.647
24	37.8436	54.831
25	44.8288	123.152
26	37.6725	188.533
27	29.1546	205.879
28	33.9696	141.562
29	42.6511	77.259
30	36.8303	45.72
31	37.2339	34.547
32	41.1976	33.846
33	75.6506	71.024
34	64.6747	133.085
35	62.0933	183.615
36	63.7943	145.275
37	62.4111	81.662
38	51.4362	42.226
39	28.9489	27.449
40	35.9401	22.089
41	32.3967	22.109
42	49.5156	26.571
43	54.2732	36.066
44	51.9471	53.701
45	28.8114	78.744
46	25.3925	99.225
47	17.7251	110.116
48	17.686	73.917
49	14.097	28.405
50	13.8493	17.256
51	13.5358	11.854
52	16.6816	15.992
53	21.593	17.026
54	26.9171	16.91
55	28.5695	26.413
56	29.3793	59.04
57	37.7392	113.454
58	36.6157	121.389
59	20.6476	71.272
60	19.7739	33.869
61	33.434	20.995
62	52.9412	36.028
63	75.43	67.061
64	61.207	68.758
65	51.6794	42.294
66	36.5852	21.957
67	27.7638	18.416
68	24.0741	17.223
69	33.0681	22.501
70	51.039	39.459
71	51.1178	57.318
72	40.6148	53.471
73	31.808	36.955
74	26.67	23.709
75	30.2378	18.894
76	27.3996	20.371
77	33.7364	19.2
78	36.8548	23.648
79	41.1653	31.796
80	74.2965	32.739
81	80.2649	36.344
82	54.5727	43.413
83	48.9761	35.503
84	29.2097	29.874
85	28.9269	24.432
86	49.4116	25.921
87	40.9816	24.461
88	27.4597	21.064
89	21.2983	18.218
90	25.7753	17.491
91	31.0352	16.164
92	34.2825	23.593
93	40.9681	43.025
94	32.5371	48.757
95	24.2326	45.786
96	34.3505	30.418
97	25.0831	19.275
98	25.2449	14.987
99	23.0186	12.295
100	22.4712	10.86
101	21.1133	10.857
102	25.1328	11.316
103	23.3623	14.506
104	30.4345	20.947
105	35.1923	25.264
106	40.3519	29.223
107	35.0199	22.782
108	42.0248	16.449
109	34.447	14.329
110	19.1327	15.89
111	19.8506	15.783
112	30.4109	13.305
113	25.3411	14.024
114	19.7341	14.156
115	18.1222	13.086
116	19.0385	13.29
117	27.0094	15.54
118	39.1576	21.332
119	45.4485	29.981
120	66.0866	30.096
121	55.9146	23.307
122	38.7556	18.784
123	30.3282	17.099
124	42.6272	18.48
125	60.5261	19.809
126	50.0964	19.892
127	34.055	18.404
128	26.7971	15.646
129	19.7992	13.017
130	33.3898	12.823
131	51.4828	15.218
132	50.244	15.785
133	35.6626	13.742
134	27.8391	12.092
135	19.5586	11.387
136	14.5837	11.304
137	22.2643	10.098
138	23.5109	8.481
139	20.3229	8.94
140	25.1708	10.276
141	25.9629	10.12
142	27.9725	12.704
143	23.2359	19.27
144	29.6502	19.548
145	41.1219	16.4
146	38.7125	13.149
147	33.1313	12.472
148	30.1991	11.383
149	45.1252	11.706
150	57.2787	13.677
151	46.9918	16.944
152	36.4044	18.493
153	39.6071	16.891
154	28.8848	12.654
155	23.0614	9.117
156	32.3472	8.105
157	38.8075	9.501
158	68.3834	17.255
159	45.1974	18.99
	Centrin	Hpo1-3xHA

## Sheet: Figure5
					1st experiment	2nd experiment
				wild type Hpo1+row/Total row	n=16	n=15
					6/18	9/20
					6/18	7/18
					7/18	6/17
					8/17	7/20
					7/17	7/18
					8/18	5/18
					6/20	6/18
					4/15	9/15
					5/15	11/20
					9/17	9/21
					8/21	6/18
					5/19	6/18
					7/18	6/18
					6/15	6/18
					6/19	6/15
					5/18
				Ave (Hpo1+ row)	6.4375	7.06667
				Ave (Total row)	17.6875	18.1333
				janC-4 Hpo1+row/Total row	n=21	n=7
					8/20	7/20
					8/22	8/20
					9/22	9/21
					7/20	7/23
					8/20	6/17
					12/33	7/20
					8/18	8/21
					5/17
					9/23
					9/22
					8/17
					8/21
					9/25
					8/20
					9/24
					10/28
					6/15
					9/21
					8/22
					8/24
					6/22
				Ave (Hpo1+ row)	8.19048	7.42857
				Ave (total row)	21.7143	19

## Sheet: Figure6
					1st experiment	2nd experiment	3rd experiment	4th experiment	Total
				# of old OA
				wild type	0 out of 10	0 out of 7	0 out of 6	1 out of 9	1 out of 32
				janC-1	9 out of 25	3 out of 9	3 out of 10	9 out of 19	24 out of 63
				hpo1-3	0 out of 18	3 out of 13	1 out of 8	1 out of 13	5 out of 52
				janC-1;hpo1-3	10 out of 14	8 out of 14	6 out of 11	11 out of 27	35 out of 66
				2 old OAs inproximity
				janC-1	0 out of 9	1 out of 3	0 out of 3	0 out of 9	1 out of 24
				janC-1;hpo1-3	6 out of 10	6 out of 8	4 out of 6	9 out of 11	25 out of 35

## Sheet: Figure7
	Panel C				Panel E
	Distance	Gray value (wild type background)	Gray value (bcd1-2 background)		Distance_(pixels)	Gray value (Centrin)	Gray_Value (Hpo1-3xHA)
	0	188.682	246.701		0	25.633	177.019
	1	230.167	250.907		1	28.559	182.289
	2	246.642	249.326		2	29.088	182.415
	3	251.789	245.651		3	28.253	183.46
	4	253.292	235.222		4	29.58	182.372
	5	254.149	220.812		5	36.674	170.649
	6	254.455	192.483		6	47.8	142.846
	7	253.467	146.495		7	50.384	104.854
	8	250.464	107.949		8	42.862	69.957
	9	244.868	88.301		9	39.919	48.66
	10	237.281	80.962		10	52.055	43.55
	11	224.877	72.449		11	71.071	42.137
	12	205.3	59.882		12	75.837	39.648
	13	195.78	52.954		13	64.417	39.623
	14	194.992	64.697		14	47.243	41.799
	15	198.969	98.37		15	33.092	44.508
	16	211.188	143.371		16	23.344	48.647
	17	233.84	182.601		17	21.572	53.317
	18	251.673	207.132		18	21.895	54.401
	19	255	219.893		19	21.086	52.001
	20	255	225.461		20	20.914	48.804
	21	253.642	225.093		21	16.13	47.588
	22	250.89	221.693		22	14.401	47.672
	23	246.566	216.339		23	16.637	46.811
	24	233.365	205.951		24	20.139	48.153
	25	215.338	185.576		25	21.192	54.431
	26	207.773	152.84		26	20.215	58.388
	27	215.965	107.887		27	19.138	57.372
	28	233.398	82.528		28	19.375	54.49
	29	226.726	76.334		29	15.305	51.886
	30	192.127	70.923		30	12.273	48.647
	31	173.586	60.614		31	14.252	43.364
	32	179.668	53.401		32	16.546	44.255
	33	203.272	69.325		33	17.921	65.994
	34	223.106	109.237		34	17.988	112.247
	35	235.816	146.468		35	17.803	171.179
	36	244.838	166.769		36	20.351	200.746
	37	249.3	171.878		37	29.062	210.144
	38	252.902	167.603		38	39.816	216.193
	39	254.701	168.6		39	40.879	231.147
	40	254.968	187.33		40	33.217	243.836
	41	255	208.052		41	26.134	238.661
	42	251.53	214.823		42	31.671	220.918
	43	242.985	211.5		43	45.016	191.813
	44	226.806	198.732		44	49.47	154.053
	45	197.54	177.566		45	46.938	121.882
	46	145.293	148.662		46	53.946	102.849
	47	116.184	111.89		47	68.26	86.235
	48	117.26	90.151		48	68.356	67.571
	49	129.307	81.232		49	50.439	56.296
	50	138.418	70.329		50	33.395	55.669
	51	140.708	59.231		51	27.764	55.278
	52	145.574	54.472		52	25.512	52.241
	53	159.761	55.337		53	20.011	49.909
	54	176.486	56.279		54	17.449	47.293
	55	188.335	70.029		55	19.304	43.567
	56	183.303	119.899		56	18.977	39.804
	57	176.377	178.847		57	18.593	38.199
	58	186.235	207.209		58	17.679	38.72
	59	219.668	211.159		59	16.772	39.151
	60	241.19	218.891		60	17.148	38.49
	61	243.403	231.635		61	16.859	37.492
	62	244.084	235.715		62	14.416	38.316
	63	240.384	233.117		63	11.309	39.465
	64	226.029	223.872		64	10.186	40.398
	65	178.368	193.619		65	11.124	41.126
	66	116.634	139.449		66	13.453	41.745
	67	87.892	90.735		67	18.193	41.249
	68	83.544	66.59		68	23.79	42.794
	69	83.895	59.407		69	28.652	54.607
	70	83.907	58.234		70	33.083	86.938
	71	93.645	55.588		71	39.188	139.925
	72	131.429	51.664		72	47.36	194.302
	73	187.951	50.427		73	57.844	225.409
	74	210.16	52.668		74	57.693	244.756
	75	220.367	72.268		75	51.056	251.118
	76	223.53	118.4		76	39.946	254.078
	77	222.459	171.11		77	32.95	251.364
	78	228.141	201.269		78	31.876	243.929
	79	236.934	212.319		79	39.499	204.691
	80	241.033	212.151		80	51.962	143.97
	81	240.106	204.775		81	66.001	95.501
	82	233.795	198.382		82	79.62	68.551
	83	217.189	197.746		83	85.844	56.384
	84	177.088	198.481		84	85.848	48.428
	85	115.716	192.547		85	79.794	42.299
	86	76.935	165.016		86	65.741	40.955
	87	66.757	118.545		87	44.753	42.808
	88	71.127	77.446		88	23.677	42.521
	89	74.481	59.927		89	14.886	42.258
	90	68.197	55.52		90	19.956	44.711
	91	54.4	55.221		91	29.145	47.703
	92	41.948	56.868		92	32.152	49.21
	93	38.958	59.336		93	24.972	49.334
	94	45.286	59.958		94	16.282	48.945
	95	53.089	60.152		95	12.835	48.433
	96	55.593	61.079		96	13.573	46.766
	97	63.009	62.2		97	15.272	42.952
	98	87.311	61.645		98	13.331	39.101
	99	122.329	59.467		99	10.911	38.742
	100	150.174	61.639		100	10.544	43.419
	101	162.346	89.627		101	11.947	60.429
	102	164.1	145.069		102	13.308	97.141
	103	164.083	187.259		103	26.35	142.402
	104	174.253	202.061		104	41.944	184.167
	105	191.782	207.193		105	47.876	213.482
	106	207.638	210.109		106	44.969	230.453
	107	213.936	212.51		107	40.507	240.31
	108	202.754	213.552		108	41.117	241.907
	109	160.946	211.235		109	46.541	225.72
	110	95.81	202.82		110	52.562	184.56
	111	41.423	184.532		111	52.879	132.609
	112	17.369	144.87		112	52.962	89.743
	113	14.624	88.523		113	57.306	66.624
	114	17.69	58.059		114	62.283	54.863
	115	20.23	50.763		115	63.529	46.206
	116	24.121	48.915		116	58.576	39.752
	117	31.038	45.459		117	49.615	36.943
	118	36.497	43.342		118	37.348	39.509
	119	38.03	44.967		119	27.714	42.548
	120	39.573	49.474		120	22.538	44.668
	121	40.766	57.93		121	17.978	45.995
	122	43.322	67.609		122	14.971	44.194
	123	47.354	72.277		123	13.027	41.678
	124	54.732	67.98		124	12.759	38.586
	125	69.906	57.874		125	13.427	34.126
	126	100.066	51.729		126	12.176	31.222
	127	137.629	83.084		127	10.87	31.688
	128	167.478	148.163		128	11.326	33.278
	129	176.867	193.817		129	16.126	34.988
	130	176.788	212.176		130	20.043	36.478
	131	172.675	221.41		131	18.994	37.63
	132	185.227	228.261		132	16.944	41.134
	133	201.509	233.603		133	20.429	44.489
	134	206.521	234.868		134	24.573	46.812
	135	204.957	231.617		135	28.977	46.659
	136	186.061	222.917		136	32.529	44.98
	137	138.409	206.5		137	31.048	45.115
	138	71.283	176.89		138	27.307	59.005
	139	29.533	118.494		139	24.229	105.918
	140	19.331	69.694		140	25.46	167.846
	141	25.069	47.105		141	34.82	216.999
	142	31.427	44.369		142	38.813	236.112
	143	34.779	44.038		143	36.975	242.506
	144	36.325	42.086		144	33.154	249.404
	145	38.233	37.317		145	28.687	249.309
	146	39.242	31.336		146	24.941	229.72
	147	39.141	30.113		147	26.64	187.168
	148	35.094	33.317		148	36.35	141.096
	149	28.278	34.939		149	49.979	105.526
	150	23.652	33.116		150	62.207	78.384
	151	24.215	30.569		151	68.775	56.295
	152	28.165	32.816		152	68.485	47.837
	153	34.081	50.453		153	62.235	44.678
	154	43.358	98.64		154	49.483	45.406
	155	61.055	150.981		155	32.409	46.445
	156	94.282	178.083		156	19.778	46.88
	157	132.509	179.11		157	18.293	47.773
	158	161.54	178.582		158	15.41	48.65
	159	173.191	185.358		159	10.514	47.861
	160	177.017	194.576		160	9.174	44.12
	161	177.175	198.274		161	10.659	39.142
	162	177.504	196.82		162	13.8	37.725
	163	174.852	191.9		163	14.721	37.237
	164	161.997	178.645		164	15.735	40.221
	165	138.592	148.508		165	16.604	45.317
	166	105.892	103.768		166	16.435	54.587
	167	71.227	69.295		167	13.833	74.067
	168	46.296	50.291		168	12.55	103.314
	169	32.451	45.651		169	26.188	136.417
	170	24.799	41.987		170	52.157	167.253
	171	20.789	37.971		171	68.997	182.898
	172	19.429	36.464		172	70.947	192.552
	173	19.962	35.454		173	67.723	197.125
	174	21.94	33.149		174	64.735	198.556
	175	23.667	31.674		175	57.157	190.503
	176	24.113	34.211		176	44.021	155.131
	177	20.485	36.164		177	36.629	104.931
	178	18.346	34.225		178	32.541	64.569
	179	19.948	31.126		179	26.525	48.851
	180	25.095	33.39		180	21.399	43.539
	181	26.524	49.636		181	18.733	38.659
	182	21.936	93.583		182	18.472	35.066
	183	14.231	148.064		183	17.473	33.555
	184	8.203	183.36		184	15.153	33.267
	185	5.736	197.897		185	12.732	33.471
	186	7.863	209.298		186	12.018	33.501
	187	23.107	223.003		187	13.854	33.523
	188	58.758	228.683		188	15.649	33.871
	189	99.445	228.455		189	14.259	35.239
	190	127.047	222.289		190	13.478	37.634
	191	131.206	210.552		191	12.509	42.329
	192	121.51	192.335		192	12.771	51.179
	193	112.69	157.35		193	13.386	58.004
	194	118.654	91.743		194	15.558	57.658
	195	137.757	52.622		195	14.755	50.064
	196	151.925	41.804		196	12.068	42.668
	197	145.045	41.316		197	11.03	41.23
	198	112.417	39.951		198	13.794	44.86
	199	68.804	36.291		199	14.911	49.932
	200	33.467	33.068		200	13.538	53.406
	201	18.025	39.2		201	11.223	52.503
	202	18.044	60.264		202	10.739	49.683
	203	22.308	79.903		203	14.434	45.559
	204	22.556	84.157		204	19.913	41.71
	205	19.89	70.566		205	20.902	42.283
	206	20.374	49.566		206	17.507	48.326
	207	24.379	36.209		207	15.559	58.151
	208	29.171	34.321		208	16.93	66.358
	209	30.533	43.627		209	15.218	67.775
	210	30.058	63.138		210	11.024	66.204
	211	28.432	95.009		211	16.527	74.141
	212	29.255	132.869		212	32.213	98.516
	213	40.123	165.111		213	44.321	132.229
	214	65.117	184.663		214	42.838	164.77
	215	96.97	197.257		215	31.655	188.776
	216	120.767	208.508		216	27.164	201.596
	217	129.736	215.046		217	37.103	208.708
	218	124.816	215.446		218	52.606	206.932
	219	114.843	208.935		219	58.987	187.962
	220	112.852	191.383		220	60.43	153.787
	221	114.054	154.347		221	58.154	111.356
	222	101.23	104.479		222	52.042	73.01
	223	74.712	63.985		223	38.554	51.529
	224	45.795	42.328		224	23.492	44.107
	225	24.495	34.994		225	15.976	40.02
	226	13.367	32.573		226	14.945	42.598
	227	10.882	30.571		227	12.27	43.15
	228	11.961	31.855		228	12.004	38.664
	229	11.186	38.303		229	12.651	32.762
	230	7.706	46.498		230	12.836	30.917
	231	5.175	48.319		231	12.289	31.949
	232	6.056	41.146		232	11.243	33.085
	233	7.66	31.301		233	10.82	35.76
	234	8.212	28.877		234	9.608	39.043
	235	7.778	33.133		235	9.258	40.682
	236	5.823	36.772		236	9.277	41.899
	237	4.253	36.262		237	10.102	43.619
	238	3.637	33.109		238	12.231	46.432
	239	3.987	32.097		239	14.813	48.663
	240	6.328	45.068		240	20.312	48.82
	241	10.034	86.827		241	29.586	48.752
	242	14.396	142.743		242	37.962	51.458
	243	18.323	177.383		243	42.634	65.969
	244	21.194	189.681		244	47.281	100.287
	245	25.083	189.471		245	53.691	147.275
	246	32.913	180.29		246	57.653	185.369
	247	44.506	172.818		247	55.213	204.161
	248	56.108	170.499		248	48.517	219.297
	249	63.136	168.934		249	40.674	232.37
	250	67.736	160.315		250	40.146	238.282
	251	75.843	126.263		251	47.256	228.305
	252	89.017	86.642		252	57.846	194.938
	253	104.588	56.635		253	62.813	138.443
	254	116.348	41.495		254	60.922	82.321
	255	116.298	36.775		255	51.163	47.482
	256	102.136	34.957		256	37.822	39.816
	257	71.109	32.522		257	26.187	39.374
	258	40.604	33.085		258	17.596	38.816
	259	21.094	37.62		259	15.961	40.051
	260	12.45	45.363		260	15.719	41.27
	261	9.39	51.398		261	14.446	41.556
	262	7.527	49.61		262	13.689	40.991
	263	6.34	40.65		263	12.86	40.147
	264	5.467	31.511		264	11.396	38.84
	265	5.114	26.531		265	12.778	37.733
	266	6.082	25.691		266	14.39	36.487
	267	7.99	25.943		267	12.938	33.85
	268	10.402	25.962		268	12.043	32.196
	269	11.624	24.958		269	11.465	34.282
	270	10.988	24.256		270	12.17	40.668
	271	9.012	25.303		271	14.239	50.582
	272	7.637	35.526		272	15.787	61.653
	273	8.688	54.958		273	17.568	67.612
	274	13.042	76.715		274	19.96	65.102
	275	19.858	96.805		275	25.21	62.503
	276	27.425	114.491		276	28.499	72.206
	277	33.524	127.642		277	27.094	97.561
	278	44.055	136.871		278	31.962	125.682
	279	71.941	146.084		279	40.608	144.047
	280	114.427	156.665		280	46.999	152.024
	281	149.422	163.359		281	52.429	155.862
	282	161.629	163.8		282	59.255	150.759
	283	154.714	150.013		283	63.809	131.127
	284	145.484	116.758		284	59.2	103.692
	285	149.484	79.467		285	45.894	80.757
	286	162.564	55.657		286	32.075	64.295
	287	170.783	45.095		287	20.87	51.012
	288	161.842	40.226		288	15.678	40.057
	289	135.317	42.252		289	13.77	36.436
	290	101.069	50.719		290	11.506	38.722
	291	70.247	58.321		291	9.95	41.906
	292	47.511	56.402		292	10.492	46.03
	293	31.797	50.492		293	14.059	50.051
	294	23.491	44.446		294	16.242	50.988
	295	19.761	38.959		295	14.954	48.062
	296	19.011	33.848		296	13.224	41.586
	297	19.076	28.98		297	12.009	36.141
	298	19.963	26.146		298	10.934	35.453
	299	18.706	25.337		299	11.661	37.425
	300	15.887	25.858		300	12.488	45.024
	301	12.923	27.281		301	13.434	51.068
	302	10.847	27.553		302	13.457	49.693
	303	9.158	25.656		303	13.496	43.62
	304	9.454	26.953		304	16.84	37.999
	305	10.451	44.495		305	21.085	37.648
	306	10.672	85.444		306	24.194	41.11
	307	9.539	126.619		307	24.282	45.642
	308	7.087	155.961		308	23.989	48.439
	309	5.4	167.018		309	32.72	47.278
	310	5.241	169.007		310	47.057	43.231
	311	6.583	168.018		311	52.38	37.722
	312	8.649	167.844		312	46.042	37.241
	313	11.701	167.316		313	36.299	49.387
	314	15.512	159.307		314	31.114	62.254
	315	15.345	133.412		315	30.522	70.649
	316	13.152	91.533		316	32.628	78.778
	317	11.392	53.717		317	36.147	88.694
	318	11.175	36.032		318	35.162	95.117
	319	14.403	34.823		319	32.321	99.385
	320	26.07	38.362		320	29.322	99.306
	321	51.006	37.286		321	27.421	88.957
	322	88.213	33.985		322	25.799	66.396
	323	122.751	34.123		323	22.953	41.928
	324	142.179	33.77		324	19.272	28.659
	325	142.572	30.022		325	15.153	26.62
	326	130.705	27.297		326	13.87	27.069
	327	115.605	27.348		327	14.109	26.724
	328	105.151	26.224		328	13.408	26.179
	329	102.16	24.181		329	11.831	25.255
	330	103.356	23.011		330	12.785	25.377
	331	101.762	22.63		331	13.452	26.035
	332	91.915	22.129		332	13.955	25.787
	333	70.156	23.035		333	14.611	27.134
	334	42.858	24.328		334	15.537	29.158
	335	23.389	25.749		335	17.93	29.768
	336	17.158	26.294		336	19.62	30.529
	337	17.485	26.34		337	17.856	33.114
	338	17.676	29.009		338	21.616	36.501
	339	16.375	35.801		339	34.192	37.965
	340	15.29	54.989		340	47.079	36.365
	341	15.794	89.324		341	53.916	35.755
	342	18.691	123.929		342	52.44	37.326
	343	20.186	145.9		343	49.702	35.175
	344	17.581	151.021		344	49.001	35.136
	345	12.631	145.774		345	50.832	40.098
	346	7.648	142.438		346	52.529	43.928
	347	4.56	150.074		347	54.245	46.115
	348	3.307	162.895		348	57.671	47.842
	349	3.549	162.52		349	64.377	49.907
	350	3.785	148.181		350	70.823	51.683
	351	3.687	121.173		351	69.564	50.244
	352	3.01	89.707		352	57.817	43.77
	353	6.572	67.307		353	39.542	36.404
	354	15.123	56.201		354	21.598	33.747
	355	23.085	52.867		355	11.99	37.651
	356	23.712	50.554		356	9.397	44.386
	357	18.53	46.945		357	9.636	46.235
	358	14.795	41.574		358	8.837	42.973
	359	12.993	35.751		359	8.762	39.066
	360	10.833	30.581		360	9.564	37.277
	361	7.438	31.454		361	9.95	33.866
	362	7.985	47.401		362	8.817	29.736
	363	11.657	73.127		363	9.084	28.991
	364	17.349	93.48		364	10.481	29.473
	365	20.816	101.77		365	10.797	28.096
	366	22.816	104.442		366	11.232	25.436
	367	28.273	114.35		367	10.794	25.396
	368	44.59	132.994		368	10.148	26.485
	369	75.32	146.445		369	10.332	26.923
	370	109.564	141.781		370	10.681	29.027
	371	128.69	119.513		371	11.185	33.05
	372	123.918	90.667		372	12.227	38.298
	373	103.086	65.537		373	15.294	43.638
	374	82.277	49.062		374	17.052	48.771
	375	72.535	40.356		375	19.166	50.055
	376	73.938	36.484		376	20.308	44.633
	377	80.957	36.74		377	20.837	36.678
	378	87.677	37.376		378	22.418	32.091
	379	89.288	40.787		379	22.764	32.274
	380	80.134	46.541		380	19.519	32.407
	381	60.134	47.61		381	20.698	32.41
	382	37.351	42.776		382	30.848	31.535
	383	20.075	42.792		383	39.116	31.79
	384	9.741	54.025		384	38.971	34.48
	385	5.625	69.391		385	33.351	35.323
	386	5.126	84.691		386	30.247	33.88
	387	6.191	102.945		387	33.532	32.407
	388	5.651	119.745		388	40.592	32.146
	389	4.683	128.447		389	48.747	32.726
	390	3.1	129.562		390	53.91	34.072
	391	1.502	128.537		391	52.051	33.809
	392	1.618	127.789		392	48.198	33.754
	393	2.618	122.454		393	47.818	33.782
	394	3.243	107.467		394	52.112	33.272
	395	3.572	86.566		395	51.46	32.05
	396	4.836	66.911		396	41.636	29.357
	397	7.56	52.671		397	27.517	26.759
	398	10.807	45.878		398	16.877	26.916
	399	11.231	46.338		399	13.531	28.382
	400	8.753	50.206		400	13.355	28.553
	401	5.737	51.267		401	17.858	30.55
	402	5.358	47.122		402	21.591	35.355
	403	9.939	41.533		403	21.559	38.859
	404	17.443	37.906		404	21.209	37.732
	405	26.129	38.795		405	23.534	32.278
	406	31.144	48.746		406	32	28.485
	407	34.554	69.242		407	42.569	29.343
	408	37.963	97.536		408	52.04	28.941
	409	41.714	127.115		409	58.193	26.593
	410	42.958	151.949		410	59.184	26.017
	411	43.194	170.282		411	54.299	29.207
	412	45.139	181.351		412	41.758	33.591
	413	48.482	188.661		413	30.532	35.328
	414	50.971	195.664		414	30.172	33.97
	415	57.548	198.751		415	39.469	33.4
	416	66.262	194.917		416	45.738	34.843
	417	73.486	175.874		417	42.948	37.798
	418	74.34	136.388		418	37.287	42.77
	419	68.908	89.224		419	38.084	45.215
	420	62.283	55.301		420	39.004	42.524
	421	59.044	42.58		421	36.009	35.192
	422	59.552	44.292		422	24.78	30.404
	423	58.236	46.522		423	13.341	28.205
	424	51.541	43.025		424	10.505	28.866
	425	40.245	34.037		425	11.755	30.655
	426	29.258	25.957		426	12.598	30.278
	427	22.386	24.069		427	15.617	30.54
	428	21.495	34.489		428	18.159	33.177
	429	23.135	57.713		429	16.214	35.436
	430	24.655	77.139		430	13.135	33.574
	431	25.072	84.862		431	12.254	29.599
	432	25.964	83.695		432	12.735	25.754
	433	29.091	86.484		433	14.137	23.808
	434	33.63	95.7		434	14.345	24.289
	435	37.962	102.452		435	14.196	25.64
	436	37.267	103.671		436	15.878	26.827
	437	30.137	105.204		437	14.373	26.024
	438	23.152	108.149		438	11.908	25.412
	439	22.712	103.101		439	10.771	25.07
	440	30.308	89.068		440	12.363	24.452
	441	36.73	69.213		441	17.372	23.304
	442	34.307	55.189		442	22.778	22.295
	443	24.691	49.815		443	24.723	22.44
	444	15.792	46.775		444	27.91	22.515
	445	10.982	43.193		445	36.899	22.428
	446	9.831	42.025		446	52.101	23.078
	447	13.316	49.221		447	63.559	24.035
	448	25.617	69.459		448	56.947	23.862
	449	48.87	98.861		449	39.563	24.886
	450	79.139	128.68		450	24.009	27.378
	451	103.83	154.039		451	25.485	29.797
	452	111.426	173.895		452	31.234	32.788
	453	99.338	188.214		453	32.661	36.89
	454	80.68	193.908		454	37.356	42.309
	455	75.164	188.517		455	47.047	45.851
	456	94.464	171.839		456	54.741	45.251
	457	131.789	145.803		457	57.249	40.548
	458	165.261	112.68		458	56.907	37.497
	459	178.965	77.609		459	56.583	36.598
	460	169.575	50.275		460	57.69	33.086
	461	140.377	38.916		461	61.69	31.957
	462	100.72	37.661		462	64.871	31.879
	463	63.972	37.238		463	62.621	30.715
	464	40.684	36.791		464	56.303	30.334
	465	30.487	37.745		465	50.926	32.224
	466	27.747	39.38		466	44.234	34.639
	467	28.237	45.57		467	35.839	34.828
	468	30.453	66.04		468	27.788	32.655
	469	31.237	91.991		469	18.254	33.708
	470	29.125	106.34		470	13.392	36.347
	471	25.495	107.755		471	11.093	36.48
	472	20.205	104.728		472	10.06	33.18
	473	15.553	103.57		473	10.739	29.181
	474	13.996	106.558		474	10.885	27.293
	475	17.874	111.759		475	10.179	24.426
	476	23.284	121.715		476	9.253	22.861
	477	28.104	138.15		477	9.304	23.342
	478	33.286	152.806		478	8.966	24.835
	479	44.033	157.71		479	10.239	25.801
	480	62.482	167.874		480	11.235	25.99
	481	78.407	179.227		481	12.089	25.83
	482	80.06	184.641		482	15.861	24.689
	483	67.331	173.604		483	19.244	23.395
	484	54.42	150.071		484	19.165	24.763
	485	52.905	135.905		485	23.396	28.36
	486	63.861	127.88		486	31.313	31.36
	487	83.352	116.054		487	39.431	30.921
	488	103.85	91.974		488	44.207	26.816
	489	116.916	64.4		489	39.318	23.09
	490	109.873	45.326		490	32.088	24.909
	491	82.754	39.749		491	33.751	29.733
	492	48.382	52.399		492	41.126	33.368
	493	21.336	82.291		493	44.865	33.197
	494	9.182	112.302		494	42.695	30.127
	495	8.334	122.099		495	40.036	27.15
	496	9.793	106.503		496	38.23	25.528
	497	8.12	78.43		497	38.155	24.469
	498	5.73	55.979		498	36.555	24.381
	499	5.648	44.854		499	33.296	25.959
	500	9.199	38.54		500	27.55	28.101
	501	16.969	33.899		501	21.386	28.57
	502	26.457	32.229		502	16.076	26.816
	503	35.3	33.073		503	12.386	24.671
	504	41.18	35.627		504	11.304	24.149
	505	39.147	36.686		505	11.33	25.045
	506	30.979	34.975		506	10.994	25.122
	507	23.61	32.723		507	11.967	23.987
	508	25.363	31.976		508	13.178	23.076
	509	40.301	32.524		509	15.145	23.943
	510	65.573	33.002		510	15.366	25.934
	511	87.843	31.579		511	12.558	27.455
	512	100.257	30.403		512	11.708	28.161
	513	107.267	31.608		513	12.183	28.411
	514	112.87	35.262		514	11.97	28.748
	515	118.988	40.408		515	12.729	27.707
	516	120.125	48.128		516	13.936	26.449
	517	112.22	59.67		517	13.11	29.979
	518	96.369	72.942		518	13.379	34.777
	519	77.624	84.348		519	15.164	36.896
	520	59.519	90.505		520	16.057	33.767
	521	42.84	89.484		521	14.483	29.303
	522	28.023	87.514		522	12.833	26.734
	523	15.421	94.467		523	13.825	25.62
	524	10.478	108.304		524	16.458	24.718
	525	9.936	113.801		525	17.908	24.836
	526	8.95	98.247		526	17.062	25.663
	527	7.63	67.405		527	15.623	27.214
	528	8.27	40.122		528	15.311	29.516
	529	13.287	29		529	16.283	34.563
	530	19.677	28.268		530	22.221	42.604
	531	23.084	29.955		531	34.638	50.767
	532	21.766	32.853		532	48.382	52.758
	533	19.051	38.476		533	55.608	46.642
	534	22.252	44.263		534	60.525	37.689
	535	33.852	46.17		535	64.809	33.712
	536	46.491	42.511		536	67.665	37.684
	537	50.174	37.263		537	66.378	44.731
	538	47.619	32.432		538	64.269	48.511
	539	46.739	30.808		539	66.598	47.441
	540	46.702	32.407		540	69.83	42.955
	541	41.313	38.531		541	66.927	37.736
	542	28.637	50.298		542	60.359	34.224
	543	15.336	63.629		543	55.734	31.291
	544	7.842	74.669		544	51.998	28.816
	545	6.074	82.897		545	42.943	29.111
	546	7.452	89.134		546	30.557	30.177
	547	9.67	94.86		547	18.873	29.235
	548	11.204	101.82		548	14.889	30.142
	549	11.952	109.028		549	16.162	32.707
	550	12.819	113.171		550	13.993	32.776
	551	14.905	109.36		551	11.815	30.354
	552	18.014	94.027		552	11.82	26.958
	553	20.647	71.527		553	12.836	26.028
	554	21.263	49.18		554	12.988	30.184
	555	19.867	36.621		555	13.178	34.149
	556	18.248	33.964		556	13.775	34.499
	557	17.289	36.439		557	13.758	31.09
	558	17.409	39.1		558	13.911	27.142
	559	19.19	38.679		559	16.202	24.894
	560	21.003	33.841		560	19.464	24.825
	561	19.14	28.965		561	21.278	25.4
	562	13.313	28.636		562	20.846	24.601
	563	7.279	36.323		563	19.663	24.255
	564	5.044	55.246		564	18.48	25.989
	565	5.869	84.812		565	17.765	27.32
	566	7.008	115.204		566	16.868	26.78
	567	8.116	134.714		567	21.142	26.391
	568	12.979	138.227		568	30.228	27.442
	569	23.421	135.85		569	41.125	28.192
	570	37.662	138.512		570	51.46	28.498
	571	47.528	141.752		571	52.252	28.748
	572	47.862	137.749		572	46.214	28.96
	573	41.961	120.54		573	41.999	29.272
	574	39.547	99.133		574	44.785	31.441
	575	44.178	79.936		575	44.969	35.344
	576	52.894	64.05		576	37.576	37.022
	577	62.251	50.418		577	31.54	37.39
	578	69.176	39.584		578	36.897	39.961
	579	75.704	37.5		579	44.88	42.995
	580	85.037	42.443		580	44.881	44.782
	581	95.237	50.703		581	40.921	44.39
	582	101.528	62.238		582	42.49	42.093
	583	99.372	71.06		583	42.564	40.303
	584	86.63	72.964		584	38.917	39.445
	585	65.991	65.332		585	36.998	34.742
	586	48.982	52.593		586	30.666	27.964
	587	43.874	42.131		587	21.726	26.591
	588	44.214	39.748		588	19.47	27.126
	589	43.103	44.358		589	20.601	25.11
	590	40.383	56.307		590	20.214	24.587
	591	37.444	81.833		591	17.64	26.201
	592	33.89	117.241		592	16.991	28.346
	593	28.229	146.604		593	18.178	28.921
	594	21.716	164.41		594	16.884	28.17
	595	16.948	169.463		595	15.047	26.693
	596	13.525	164.405		596	15.815	26.427
	597	10.327	158.095		597	30.987	28
	598	9.449	158.103		598	58	29.54
	599	12.254	151.889		599	82.969	32.882
	600	16.155	128.05		600	101.367	38.343
	601	18.19	90.507		601	97.483	43.346
	602	16.781	57.156		602	77.592	45.096
	603	12.73	39.258		603	55.333	45.999
	604	8.163	33.436		604	39.73	46.668
	605	5.419	32.883		605	28.715	44.098
	606	4.758	34.086		606	25.984	39.577
	607	4.012	33.864		607	28.064	39.327
	608	2.733	31.707		608	34.447	42.209
	609	1.685	30.964		609	42.119	42.703
	610	0.873	33.043		610	55.26	45.045
	611	0.307	35.241		611	67.506	49.675
	612	0.472	34.18		612	68.66	53.598
	613	4.548	29.021		613	76.556	52.73
	614	13.795	24.763		614	102.737	45.989
	615	22.795	26.078		615	122.707	37.479
	616	26.049	33.384		616	125.784	33.818
	617	21.252	43.597		617	110.56	33.945
	618	14.946	51.152		618	88.043	35.964
	619	14.507	52.243		619	69.717	39.862
	620	20.897	46.488		620	60.236	43.334
	621	32.537	38.792		621	56.835	46.194
	622	48.25	34.367		622	52.266	49.598
	623	61.59	37.308		623	50.826	51.839
	624	68.437	43.103		624	46.084	52.414
	625	72.13	49.197		625	37.973	53.57
	626	79.878	53.424		626	35.134	53.358
	627	89.028	51.771		627	32.082	48.913
	628	95.033	45.276		628	29.054	40.78
	629	96.826	41.236		629	24.114	33.324
	630	94.507	46.819		630	20.16	27.631
	631	91.081	60.807		631	17.779	25.668
	632	84.631	83.25		632	16.338	26.96
	633	69.905	105.282		633	15.803	31.746
	634	48.499	115.695		634	16.105	37.222
	635	28.043	113.84		635	15.802	41.204
	636	14.324	108.468		636	16.959	40.937
	637	8.917	111.128		637	18.623	38.506
	638	7.749	122.895		638	18.297	36.55
	639	7.272	130.41		639	16.876	35.711
	640	6.463	119.865		640	16.635	34.965
	641	4.995	93.151		641	15.349	34.652
	642	3.493	66.394		642	15.343	35.343
	643	3.783	51.894		643	15.388	35.672
	644	5.457	47.394		644	16.362	35.719
	645	7.763	44.149		645	18.517	35.768
	646	9.522	42.401		646	20.446	34.217
	647	8.493	42.103		647	25.005	31.197
	648	6.185	43.08		648	31.778	27.27
	649	6.27	46.274		649	31.155	26.231
	650	8.8	46.748		650	24.995	29.668
	651	12.852	42.444		651	23.489	31.952
	652	16.724	35.298		652	22.025	31.795
	653	19.152	30.714		653	25.131	29.73
	654	19.455	28.733		654	27.542	26.94
	655	16.849	27.686		655	25.936	25.186
	656	13.492	27.359		656	22.529	27.003
	657	12.224	28.044		657	20.761	33.111
	658	16.281	27.002		658	19.337	37.587
	659	22.034	25.304		659	18.408	36.609
	660	26.026	24.135		660	23.523	31.459
	661	24.976	23.237		661	26.212	27.335
	662	24.894	21.765		662	23.719	28.074
	663	34.773	20.657		663	21.043	29.873
	664	53.256	21.241		664	20.365	28.771
	665	74.742	22.207		665	24.473	26.304
	666	91.579	23.028		666	29.245	25.235
	667	103.09	24.109		667	30.915	29.663
	668	108.398	27.223		668	27.29	34.85
	669	104.093	30.992		669	26.555	36.612
	670	88.103	32.805		670	49.085	35.903
	671	62.72	32.781		671	90.335	35.308
	672	39.196	31.912		672	119.795	38.092
	673	25.629	35.372		673	120.924	41.711
	674	21.449	51.865		674	115.847	43.612
	675	21.477	76.472		675	111.177	45.541
	676	20.673	101.505
	677	17.058	116.812
	678	12.072	119.911
	679	9.256	122.312
	680	9.106	132.015
	681	10.688	148.486
	682	11.863	159.901
	683	12.405	165.268
	684	13.12	153.896
	685	15.013	129.556
	686	16.474	108.049
	687	17.374	102.275
	688	18.588	104.084
	689	20.715	97.719
	690	25.344	80.632
	691	37.497	58.912
	692	62.986	43.568
	693	104.482	40.353
	694	147.281	42.567
	695	171.81	44.846
	696	177.511	44.518
	697	175.116	41.313
	698	170.408	36.972
	699	161.055	33.261
	700	142.427	32.748
	701		36.563
	702		42.194
	703		49.272
	704		56.107
	705		57.173
	706		51.374
	707		44.033
	708		41.165
	709		50.525
	710		77.952
	711		119.015
	712		157.334
	713		178.452
	714		186.789
	715		186.661
	716		181.419
	717		176.377

## Sheet: Figure8
		1st experiment	2nd experimnet	3rd experiment
	wild type Hpo1+ row/Total row	n=5 (1/18/2024)	n=9 (2/14/2024)	n=11 (2/22/2024)
		6/15	9/19	7/16
		6/15	9/17	6/16
		6/17	9/19	7/18
		6/15	9/19	8/18
		6/16	8/17	8/16
			6/18	8/18
			7/18	5/15
			6/19	7/16
			9/19	8/16
				6/16
				9/18
	Ave (Hpo1+ row)	6	8	7.18182
	Ave (total row)	15.6	18.3333	16.6364
	bcd1-2 Hpo1+ row/Total row	n=4 (2/14/2024)	n=21 (2/22/2024)	n=5 (Oct/4/2024)
		7/17	9/20	8/19
		8/21	11/22	12/21
		10/20	10/21	11/22
		10/20	10/20	8/20
			8/17	9/20
			10/17
			7/17
			8/17
			7/18
			7/17
			15/25
			10/19
			6/19
			9/21
			10/21
			11/19
			7/19
			7/20
			11/25
			9/25
			14/26
	Ave (Hpo1+ row)	8.75	9.33333	9.6
	Ave (total row)	19.5	20.2381	20.4

## Sheet: Figure S1
	# of CVP
	wlld type	hpo1 KO	hpo1-3	janC-1	bcd1-1	janC-1;hpo1-3	hpo1-3;bcd1-1
	2	2	2	4	2	2	3
	2	1	3	3	2	2	4
	2	1	1	3	3	2	3
	2	1	2	3	2	4	2
	2	1	1	3	3	2	2
	2	3	2	2	2	2	2
	2	1	2	3	3	3	3
	2	2	1	2	2	1	2
	2	2	2	4	4	3	2
	2	2	1	3	2	2	2
	2	1	1	2	3	3	2
	2	2	1	3	5	2	3
	2	2	2	3	2	2	2
	2	1	2	4	1	2	1
	2	2	2	3	4	1	2
	3	1	3	3	2	2	3
	3	2	2	3	3	2	3
	2	1	2	4	1	1	3
	2	2	2	2	3	2	2
	2	1	1	3	3	3	2
	2	1	2	3	4	2	3
	2	2	1	2	4	1	1
	3	2	1	2	3	2	2
	2	1	1	3	4	3	3
	2	1	2	4	2		2
	2		2	2	4		4
	2		1	2	4		2
	2		2	2	3		2
	2		1	2	2		1
			2	3	3		1
			1	4	2		2
			2		2		2
			1		2
			2		3
			2		4
			2		6
			2
			1
			1
			1
			2
			1
			1
			2
			2
			2
			1

## Sheet: Figure S4
		Distance_(pixels)	Gray value (Centrin)	Gray value (Hpo1-3xHA)
		0	51.3918	18.0143
		1	47.8142	18.9756
		2	46.0657	18.7041
		3	44.2754	18.3056
		4	42.3172	21.008
		5	38.8177	25.7587
		6	34.7893	30.503
		7	32.7888	33.3255
		8	35.7957	34.543
		9	40.5712	33.8275
		10	41.1485	31.7258
		11	35.6461	28.8878
		12	26.414	25.3175
		13	17.9176	20.287
		14	13.2538	14.8348
		15	10.7533	10.4538
		16	8.1228	7.8504
		17	5.598	6.1308
		18	4.3809	4.6063
		19	4.4202	3.8993
		20	4.088	4.0783
		21	3.5329	4.2833
		22	3.4711	4.6455
		23	4.3759	5.1594
		24	5.6156	5.2508
		25	6.0068	5.0581
		26	6.0742	5.4386
		27	5.6331	5.969
		28	6.3651	5.8956
		29	9.1114	5.8091
		30	14.0504	7.0071
		31	20.3916	9.0175
		32	26.7301	15.783
		33	31.0611	27.9642
		34	36.0524	36.095
		35	36.8947	41.7077
		36	35.3068	42.9103
		37	31.2922	41.7869
		38	30.2758	39.0548
		39	33.4063	42.0241
		40	34.028	50.1565
		41	30.5293	57.4859
		42	26.1917	61.4638
		43	23.3755	60.5727
		44	25.6771	55.296
		45	31.3987	47.5318
		46	33.8952	40.4997
		47	32.7154	39.0347
		48	32.4623	30.2547
		49	20.7647	24.0331
		50	37.1709	25.1682
		51	37.1931	25.5661
		52	43.3258	26.23
		53	43.6032	36.5745
		54	43.6868	52.5699
		55	41.4497	68.4343
		56	36.5798	79.9362
		57	30.8429	84.8063
		58	27.3356	85.3924
		59	24.0975	84.065
		60	20.2088	80.3811
		61	16.7232	73.3595
		62	18.0094	62.2773
		63	27.7762	51.4739
		64	45.1549	51.0842
		65	57.5546	56.7132
		66	56.463	60.0834
		67	47.7391	57.3888
		68	38.9309	49.0743
		69	31.9492	36.4881
		70	28.6255	25.0331
		71	32.523	17.4402
		72	36.6129	16.5484
		73	33.4109	25.4409
		74	29.252	38.6889
		75	28.8485	48.2912
		76	29.8983	51.5421
		77	30.1463	50.2523
		78	29.9493	46.0894
		79	30.6217	42.4142
		80	32.6295	42.8844
		81	34.5325	45.7059
		82	35.33	47.5169
		83	36.7228	47.7063
		84	39.2839	48.1888
		85	41.094	56.0637
		86	45.0491	73.133
		87	45.3607	87.0592
		88	37.1971	75.8457
		89	38.1172	56.7236
		90	38.5328	46.3066
		91	36.2625	43.8582
		92	37.184	43.5037
		93	40.058	42.5423
		94	40.4917	47.7829
		95	32.7985	70.7983
		96	25.1709	89.9807
		97	27.9138	85.7571
		98	28.8985	80.6198
		99	29.2843	79.5981
		100	27.8274	74.7167
		101	27.738	68.5438
		102	29.4758	63.1072
		103	32.8003	59.7802
		104	36.1579	56.7989
		105	36.4873	51.1858
		106	31.4362	40.9149
		107	30.3821	38.6194
		108	31.3876	37.4304
		109	32.9565	37.0243
		110	34.4232	39.2
		111	33.6238	41.6799
		112	27.4117	40.0762
		113	22.3228	36.1345
		114	22.3955	32.9734
		115	25.8174	32.517
		116	28.2392	36.5128
		117	28.8103	42.1744
		118	29.437	46.0471
		119	32.0714	49.2348
		120	35.7741	58.3393
		121	42.5734	75.0557
		122	52.0948	84.9698
		123	51.6874	77.9003
		124	40.0282	71.3839
		125	36.2382	62.3567
		126	38.0275	48.3759
		127	46.182	42.1492
		128	50.1667	36.7611
		129	48.8902	31.1087
		130	47.4813	24.4781
		131	47.0469	18.9424
		132	47.6344	15.6301
		133	51.2773	15.9763
		134	53.2868	19.6675
		135	49.3322	28.8297
		136	44.3667	37.3704
		137	42.1611	44.0511
		138	39.4262	49.9268
		139	34.0359	50.866
		140	34.4712	44.1037
		141	35.4996	38.3055
		142	33.6389	34.865
		143	32.913	31.9668
		144	27.7868	30.5874
		145	21.2274	29.0176
		146	19.1584	25.4346
		147	23.6059	20.7558
		148	28.1136	16.3031
		149	27.8881	13.9093
		150	24.7709	13.8709
		151	22.0786	17.5165
		152	22.6083	23.3812
		153	25.4692	28.5473
		154	28.2174	33.2269
		155	29.0998	36.8531
		156	29.7559	39.1366
		157	29.3766	40.4439
		158	31.2842	33.9749
		159	26.8543	30.0077
		160	24.8985	26.099
		161	24.8527	21.2629
		162	25.8368	17.3976
		163	25.7378	15.838
		164	29.0491	14.274
		165	33.153	12.7891
		166	32.0767	11.4339
		167	27.6203	10.1932
		168	20.7174	8.2897
		169	14.1343	5.5907
		170	10.783	2.9867
		171	11.2161	1.4353
		172	11.9228	1.1461
		173	10.8386	1.4295
		174	8.9378	1.8374
		175	7.6856	1.9147
		176	6.8283	1.8579
		177	5.9347	2.2134
		178	5.2902	2.4153
		179	5.2721	2.2162
		180	5.2463	1.5668
		181	4.9141	1.0203
		182	4.6428	0.8497
		183	4.1898	0.805
		184	3.1461	0.6881
		185	2.2121	0.4593
		186	2.3081	0.2767
		187	2.2471	0.1383
		188	2.3365	0.07
		189	2.6591	0.0143
		190	2.6068	0.0282
		191	1.7169	0.0601
		192	1.1602	0.0615
		193	1.2095	0.0134
		194	1.2518	0
		195	1.3455	0
		196	1.5554	0
		197	1.4845	0
		198	1.2917	0
		199	0.9369	0
		200	0.8395	0
		201	1.0736	0
		202	1.2633	0
		203	0.8788	0
		204	0.605	0
		205	0.6118	0.0402
		206	0.4138	0.0967
		207	0.2881	0.0204
		208	0.6008	0
		209	0.5972	0
		210	0.4564	0
		211	0.4054	0
		212	0.2837	0
		213	0.2184	0
		214	0.1264	0
		215	0.3128	0.0034
		216	0.6093	0.0065
		217	0.5289	0.0266
		218	0.3943	0.0208
		219	0.2984	0.0095
		220	0.3329	0.0635
		221	0.3022	0.0885
		222	0.3569	0.0605
		223	0.5423	0
		224	0.794	0
		225	1.0793	0.0039
		226	0.9018	0.0778
		227	0.6624	0.1688
		228	0.5825	0.1724
		229	0.4392	0.1645
		230	0.3936	0.1586
		231	0.4508	0.0514
		232	0.3263	0.0164
		233	0.3358	0.027
		234	0.6759	0.1288
		235	0.6683	0.1714
		236	0.3404	0.1268
		237	0.0873	0.0013
		238	0.1089	0
		239	0.1418	0
		240	0.2735	0
		241	0.4761	0
		242	0.3831	0.0303
		243	0.3062	0.1297
		244	0.4112	0.1105
		245	0.7861	0.1984
		246	1.0754	0.1209
		247	1.2223	0.0264
		248	0.5151	0.0774
		249	0.7564	0.0738
		250	1.2756	0.0375
		251	1.8083	0.2726
		252	1.2086	0.3751
		253	1.7566	0.2968
		254	1.7787	0.2192
		255	2.0799	0.7027
		256	2.8044	2.3007
		257	3.0492	4.0084
		258	2.8509	3.9304
		259	4.035	2.4729
		260	6.4965	1.4641
		261	8.3605	2.8
		262	10.6691	5.8016
		263	12.6099	8.4457
		264	13.4192	9.1728
		265	13.5877	8.4715
		266	13.4145	7.5145
		267	14.5305	7.3876
		268	17.8279	8.3835
		269	25.2347	9.8935
		270	33.0058	11.4935
		271	34.7084	13.5952
		272	32.4311	15.4125
		273	31.6825	15.7717
		274	32.8153	17.2772
		275	33.5415	20.7166
		276	32.8031	24.1143
		277	34.7648	24.5492
		278	37.1763	21.3615
		279	29.8168	19.0987
		280	27.1092	17.812
		281	29.7812	15.8054
		282	35.0723	13.2725
		283	36.1894	11.5049
		284	32.1594	13.077
		285	36.2389	14.823
		286	31.7575	12.6051
		287	25.2337	10.1786
		288	23.1631	8.734
		289	22.6922	6.1428
		290	23.7906	3.8391
		291	23.5767	2.8088
		292	24.2905	2.9805
		293	27.1081	3.9984
		294	28.978	4.5599
		295	28.9048	4.5227
		296	28.6904	4.404
		297	28.8556	4.4984
		298	28.4803	4.5574
		299	31.7459	4.4934
		300	35.238	5.0707
		301	36.6333	7.2899
		302	38.9133	9.4604
		303	41.4361	10.3419
		304	41.5022	10.4754
		305	38.6869	10.7785
		306	36.9495	10.0406
		307	36.2058	8.0643
		308	34.5231	5.9928
		309	33.1963	4.3163
		310	30.5895	3.3346
		311	24.4261	3.3578
		312	18.268	3.7376
		313	15.2495	4.0409
		314	14.0845	4.2279
		315	15.0586	4.1473
		316	20.154	3.9404
		317	28.987	4.2326
		318	34.3149	5.2964
		319	31.5693	6.6329
		320	26.1	7.7261
		321	24.1499	7.9988
		322	26.8228	7.1473
		323	28.6119	5.541
		324	27.409	4.0195
		325	25.6831	3.4445
		326	27.9423	3.5327
		327	32.8963	3.7746
		328	38.1981	3.4322
		329	43.2369	3.4443
		330	43.4635	3.8227
		331	37.0661	4.018
		332	27.735	4.3798
		333	19.2266	5.0378
		334	36.6796	4.0476
		335	39.534	4.3285
		336	40.5658	4.1006
		337	37.7786	3.7316
		338	34.0221	3.5971
		339	30.0064	3.746
		340	26.0005	3.2966
		341	25.4039	3.3585
		342	27.8988	4.449
		343	29.0261	6.3737
		344	26.7712	7.7966
		345	23.9435	8.028
		346	24.9186	7.0837
		347	28.4284	5.9247
		348	29.5069	5.3688
		349	20.1956	2.2036
		350	35.8719	6.3141
		351	29.5399	6.7929
		352	23.817	6.6547
		353	23.7894	6.1718
		354	27.5997	5.5713
		355	30.6881	5.0357
		356	31.4031	4.8526
		357	31.6843	4.6294
		358	32.7447	4.3714
		359	33.2957	4.2364
		360	35.7749	4.301
		361	40.2326	4.1842
		362	41.5494	4.0934
		363	38.0464	4.3462
		364	34.0974	5.6639
		365	32.5187	7.073
		366	32.061	7.2359
		367	31.9344	6.2538
		368	31.6436	5.3667
		369	30.3052	5.7163
		370	31.6486	7.1101
		371	33.0079	8.1032
		372	34.4344	7.7893
		373	34.9039	6.473
		374	33.7905	4.2807
		375	31.5545	2.1132
		376	27.4175	0.9162
		377	22.6438	0.5753
		378	19.3646	0.5783
		379	17.8608	0.851
		380	17.6546	1.5683
		381	19.1336	2.454
		382	25.1988	3.9021
		383	30.1952	5.3742
		384	24.8091	6.3575
		385	19.6843	6.8532
		386	25.4008	6.4309
		387	25.4664	6.82
		388	16.9782	5.9276
		389	18.1376	3.3562
		390	25.1922	1.9487
		391	32.8624	1.9628
		392	39.3173	2.1549
		393	42.4326	2.0776
		394	41.0683	1.8216
		395	37.9175	1.682
		396	36.1463	2.1666
		397	35.2991	3.7424
		398	33.6447	5.79
		399	30.0616	7.228
		400	25.2476	7.6864
		401	19.5347	7.736
		402	12.684	7.889
		403	7.2096	8.3565
		404	4.8551	9.0301
		405	4.3952	9.3361
		406	3.9705	7.8675
		407	4.5719	5.2258
		408	4.9674	2.9613
		409	4.8822	1.9666
		410	11.9644	4.6506
		411	7.8374	5.794
		412	6.1255	6.5665
		413	4.9498	7.8056
		414	5.517	8.5415
		415	7.7477	8.4337
		416	11.7499	7.8316
				3
